# Supplementary material for: Vitamin D Deficiency is Associated With Dengue Severity in Pediatric Cases, Eastern India
Source: J Trop Med. 2025 Apr 3;2025:2863024. doi: 10.1155/jotm/2863024 (PMC11991798; doi:10.1155/jotm/2863024)
Supplement: Supporting Information 2 — Supporting Table S1: Serum 25-hydroxyvitamin D [25(OH)D] concentrations and their distributions across different clinical manifestations of dengue fever (DF), dengue with or without warning signs (DWS), and severe dengue (SD). The table classifies 25(OH)D level into three categories: < 12 ng/mL (deficiency), 12–20 ng/mL (insufficiency), and > 20 ng/mL (sufficiency) for each clinical group. [file 2863024.f2.xlsx]

## Sheet: Table S1
Table title S1: Data on serum 25(OH)D levels and their classification in different clinical manifestations of Dengue (DF, DWS, SD).
Dengue fever (DF)				Dengue with or without warning signs (DWS)				Severe dengue (SD)
25(OH)D conc. (<12 ng/ml)	25(OH)D conc. (12-20 ng/ml)	25(OH)D conc. (> 20 ng/ml)		25(OH)D conc. (<12 ng/ml)	25(OH)D conc. (12-20 ng/ml)	25(OH)D conc. (> 20 ng/ml)		25(OH)D conc. (<12 ng/ml)	25(OH)D conc. (12-20 ng/ml)	25(OH)D conc. (> 20 ng/ml)
5.7	12.07	22.08		5.3	12.01	20.5		5.3	12.2
5.8	12.1	23.89		5.8	12.11	21		5.6	12.8
6.7	12.34	24.1		6.5	12.34	21.3		5.8	12.81
7.5	12.4	25.4		7	12.6	21.69		6	13.12
7.5	12.4	27		7.3	12.67	22.09		6.3	13.2
7.67	12.6	27.8		7.4	12.79	23.46		6.43	13.33
8	12.8	28		7.67	12.8	24		6.5	13.6
8.3	12.97	28		7.7	13.01	27.8		6.8	13.9
8.3	13.33	28.7		8.2	13.12	28		6.9	13.9
8.4	13.5	29.8		8.3	13.12	28.57		7.1	14.11
8.6	13.6	30		8.4	13.33	28.7		7.3	14.2
8.8	13.6	30.47		8.4	13.5	28.7		7.5	14.31
8.8	13.64	30.5		8.4	13.53	31		7.8	14.41
9	13.9	30.9		8.79	13.88	31		8.1	14.41
9.22	14.1	31		8.9	13.9	29.8		8.2	14.7
9.8	14.11	31		8.97	14.09	29.8		8.2	14.9
10	14.7	31.1		9.08	14.11	29.8		8.3	15.82
11.59	15.12	31.2		9.5	14.31	30		8.39	15.82
	15.12	32.8		9.8	14.41	30		8.4	15.82
	15.7	33.72		9.8	14.62	30.1		8.4	16.01
	15.82	34		9.91	14.9	30.9		8.5	16.12
	15.9	34		11.2	15.08	34		8.7	16.12
	16				15.13	31.47		8.7	16.22
	16.01				15.44	32.1		8.79	16.57
	16.08				15.8	32.6		8.8	16.7
	16.2				15.82	33.6		9.1	16.7
	16.43				15.82			9.2	16.82
	16.57				15.9			9.2	16.9
	17				15.9			9.3	16.9
	17				16.01			9.4	17
	17.1				16.21			9.5	17.12
	17.1				16.22			9.7	17.2
	17.5				16.82			9.78	17.5
	17.82				16.9			9.78	17.9
	17.9				16.9			9.89	18.2
	18.2				17.12			11.23	18.64
	18.5				17.5			11.84	18.8
	18.67				17.65				19.02
	18.7				17.7				19.08
	18.7				17.8				19.2
	18.88				17.8				19.2
	19				17.9				19.6
	19.02				18				19.68
	19.08				18
	19.08				18.03
	19.18				18.07
	19.2				18.11
	19.6				18.15
	19.68				18.5
	19.68				18.6
	19.8				18.67
	19.83				18.89
					18.9
					19.05
					19.13
					19.2
					19.45
					19.6
					19.8
					20

## Sheet: Table S1a
Table title S1a: Serum 25(OH)D levels in different clinical manifestations of Dengue (DF, DWS, SD).
Category	DF	DWS	SD	Total
25(OH)D conc. (<12 ng/ml)	18	22	37	77	0.28
25(OH)D conc. (12-20 ng/ml)	52	60	43	155	0.553
25(OH)D conc. (> 20 ng/ml)	22	26	0	48	0.17
	92	108	80	280
	32.8571	38.5714	28.5714
