# Supplementary material for: Vitamin D Deficiency is Associated With Dengue Severity in Pediatric Cases, Eastern India
Source: J Trop Med. 2025 Apr 3;2025:2863024. doi: 10.1155/jotm/2863024 (PMC11991798; doi:10.1155/jotm/2863024)
Supplement: Supporting Information 3 — Supporting Table S2: Serum 25-hydroxyvitamin D [25(OH)D] levels used in binary logistic regression analysis for different clinical manifestations of dengue. The table represents 25(OH)D levels for patients with dengue fever (DF), dengue with or without warning signs (DWS), and severe dengue (SD), categorized to assess the association of vitamin D levels with disease severity. [file 2863024.f3.xlsx]

## Sheet: Logistic regression data
Table title S2: Data on serum 25(OH)D levels for binary logistic regression in different clinical manifestations of Dengue (DF, DWS, SD).
Dengue types	Serum 25(OH) D levels								DF	DWS	SD
1	5.7								5.7	5.3	5.3
1	5.8				1: Dengue Fever				5.8	5.8	5.6
1	6.7				2: Dengue with warning signs				6.7	6.5	5.8
1	7.5				3: Severe dengue				7.5	7	6
1	7.5								7.5	7.3	6.3
1	7.67								7.67	7.4	6.43
1	8								8	7.67	6.5
1	8.3								8.3	7.7	6.8
1	8.3								8.3	8.2	6.9
1	8.4								8.4	8.3	7.1
1	8.6								8.6	8.4	7.3
1	8.8								8.8	8.4	7.5
1	8.8								8.8	8.4	7.8
1	9								9	8.79	8.1
1	9.22								9.22	8.9	8.2
1	9.8								9.8	8.97	8.2
1	10								10	9.08	8.3
1	11.59								11.59	9.5	8.39
1	12.07								12.07	9.8	8.4
1	12.1								12.1	9.8	8.4
1	12.34								12.34	9.91	8.5
1	12.4								12.4	11.2	8.7
1	12.4								12.4	12.01	8.7
1	12.6								12.6	12.11	8.79
1	12.8								12.8	12.34	8.8
1	12.97								12.97	12.6	9.1
1	13.33								13.33	12.67	9.2
1	13.5								13.5	12.79	9.2
1	13.6								13.6	12.8	9.3
1	13.6								13.6	13.01	9.4
1	13.64								13.64	13.12	9.5
1	13.9								13.9	13.12	9.7
1	14.1								14.1	13.33	9.78
1	14.11								14.11	13.5	9.78
1	14.7								14.7	13.53	9.89
1	15.12								15.12	13.88	11.23
1	15.12								15.12	13.9	11.84
1	15.7								15.7	14.09	12.2
1	15.82								15.82	14.11	12.8
1	15.9								15.9	14.31	12.81
1	16								16	14.41	13.12
1	16.01								16.01	14.62	13.2
1	16.08								16.08	14.9	13.33
1	16.2								16.2	15.08	13.6
1	16.43								16.43	15.13	13.9
1	16.57								16.57	15.44	13.9
1	17								17	15.8	14.11
1	17								17	15.82	14.2
1	17.1								17.1	15.82	14.31
1	17.1								17.1	15.9	14.41
1	17.5								17.5	15.9	14.41
1	17.82								17.82	16.01	14.7
1	17.9								17.9	16.21	14.9
1	18.2								18.2	16.22	15.82
1	18.5								18.5	16.82	15.82
1	18.67								18.67	16.9	15.82
1	18.7								18.7	16.9	16.01
1	18.7								18.7	17.12	16.12
1	18.88								18.88	17.5	16.12
1	19								19	17.65	16.22
1	19.02								19.02	17.7	16.57
1	19.08								19.08	17.8	16.7
1	19.08								19.08	17.8	16.7
1	19.18								19.18	17.9	16.82
1	19.2								19.2	18	16.9
1	19.6								19.6	18	16.9
1	19.68								19.68	18.03	17
1	19.68								19.68	18.07	17.12
1	19.8								19.8	18.11	17.2
1	19.83								19.83	18.15	17.5
1	22.08								22.08	18.5	17.9
1	23.89								23.89	18.6	18.2
1	24.1								24.1	18.67	18.64
1	25.4								25.4	18.89	18.8
1	27								27	18.9	19.02
1	27.8								27.8	19.05	19.08
1	28								28	19.13	19.2
1	28								28	19.2	19.2
1	28.7								28.7	19.45	19.6
1	29.8								29.8	19.6	19.68
1	30								30	19.8	12.4411
1	30.47								30.47	20
1	30.5								30.5	20.5
1	30.9								30.9	21
1	31								31	21.3
1	31								31	21.69
1	31.1								31.1	22.09
1	31.2								31.2	23.46
1	32.8								32.8	24
1	33.72								33.72	27.8
1	34								34	28
1	34								34	28.57
2	5.3							avg	17.8312	28.7
2	5.8									28.7
2	6.5									31
2	7									31
2	7.3									29.8
2	7.4									29.8
2	7.67									29.8
2	7.7									30
2	8.2									30
2	8.3									30.1
2	8.4									30.9
2	8.4									34
2	8.4									31.47
2	8.79									32.1
2	8.9									32.6
2	8.97									33.6
2	9.08									17.4169
2	9.5
2	9.8
2	9.8
2	9.91
2	11.2
2	12.01
2	12.11
2	12.34
2	12.6
2	12.67
2	12.79
2	12.8
2	13.01
2	13.12
2	13.12
2	13.33
2	13.5
2	13.53
2	13.88
2	13.9
2	14.09
2	14.11
2	14.31
2	14.41
2	14.62
2	14.9
2	15.08
2	15.13
2	15.44
2	15.8
2	15.82
2	15.82
2	15.9
2	15.9
2	16.01
2	16.21
2	16.22
2	16.82
2	16.9
2	16.9
2	17.12
2	17.5
2	17.65
2	17.7
2	17.8
2	17.8
2	17.9
2	18
2	18
2	18.03
2	18.07
2	18.11
2	18.15
2	18.5
2	18.6
2	18.67
2	18.89
2	18.9
2	19.05
2	19.13
2	19.2
2	19.45
2	19.6
2	19.8
2	20
2	20.5
2	21
2	21.3
2	21.69
2	22.09
2	23.46
2	24
2	27.8
2	28
2	28.57
2	28.7
2	28.7
2	31
2	31
2	29.8
2	29.8
2	29.8
2	30
2	30
2	30.1
2	30.9
2	34
2	31.47
2	32.1
2	32.6
2	33.6
3	5.3
3	5.6
3	5.8
3	6
3	6.3
3	6.43
3	6.5
3	6.8
3	6.9
3	7.1
3	7.3
3	7.5
3	7.8
3	8.1
3	8.2
3	8.2
3	8.3
3	8.39
3	8.4
3	8.4
3	8.5
3	8.7
3	8.7
3	8.79
3	8.8
3	9.1
3	9.2
3	9.2
3	9.3
3	9.4
3	9.5
3	9.7
3	9.78
3	9.78
3	9.89
3	11.23
3	11.84
3	12.2
3	12.8
3	12.81
3	13.12
3	13.2
3	13.33
3	13.6
3	13.9
3	13.9
3	14.11
3	14.2
3	14.31
3	14.41
3	14.41
3	14.7
3	14.9
3	15.82
3	15.82
3	15.82
3	16.01
3	16.12
3	16.12
3	16.22
3	16.57
3	16.7
3	16.7
3	16.82
3	16.9
3	16.9
3	17
3	17.12
3	17.2
3	17.5
3	17.9
3	18.2
3	18.64
3	18.8
3	19.02
3	19.08
3	19.2
3	19.2
3	19.6
3	19.68

## Sheet: DF vs DWS
Table title S2a: Data on serum 25(OH)D levels for binary logistic regression in different clinical manifestations of Dengue (DF vs DWS).
DF	DWS
5.7	5.3
5.8	5.8		DF vs DWS INSIGNIFICANT:
6.7	6.5		Estimate Std. Error z value Pr(>|z|)
7.5	7		(Intercept) 0.293017 0.365938 0.801 0.423
7.5	7.3		vitamindlevel -0.007529 0.019124 -0.394 0.694
7.67	7.4
8	7.67
8.3	7.7		Odds Ratio: 0.992; for every 1 unit increase in vitamin D level, the odds of being in the DWS vs DF group increases by 0.8% .
8.3	8.2
8.4	8.3
8.6	8.4
8.8	8.4
8.8	8.4
9	8.79
9.22	8.9
9.8	8.97
10	9.08
11.59	9.5
12.07	9.8
12.1	9.8
12.34	9.91
12.4	11.2
12.4	12.01
12.6	12.11
12.8	12.34
12.97	12.6
13.33	12.67
13.5	12.79
13.6	12.8
13.6	13.01
13.64	13.12
13.9	13.12
14.1	13.33
14.11	13.5
14.7	13.53
15.12	13.88
15.12	13.9
15.7	14.09
15.82	14.11
15.9	14.31
16	14.41
16.01	14.62
16.08	14.9
16.2	15.08
16.43	15.13
16.57	15.44
17	15.8
17	15.82
17.1	15.82
17.1	15.9
17.5	15.9
17.82	16.01
17.9	16.21
18.2	16.22
18.5	16.82
18.67	16.9
18.7	16.9
18.7	17.12
18.88	17.5
19	17.65
19.02	17.7
19.08	17.8
19.08	17.8
19.18	17.9
19.2	18
19.6	18
19.68	18.03
19.68	18.07
19.8	18.11
19.83	18.15
22.08	18.5
23.89	18.6
24.1	18.67
25.4	18.89
27	18.9
27.8	19.05
28	19.13
28	19.2
28.7	19.45
29.8	19.6
30	19.8
30.47	20
30.5	20.5
30.9	21
31	21.3
31	21.69
31.1	22.09
31.2	23.46
32.8	24
33.72	27.8
34	28
34	28.57
	28.7
	28.7
	31
	31
	29.8
	29.8
	29.8
	30
	30
	30.1
	30.9
	34
	31.47
	32.1
	32.6
	33.6

## Sheet: DWS vs SD
Table title S2b: Data on serum 25(OH)D levels for binary logistic regression in different clinical manifestations of Dengue (DWS vs SD).
DWS	SD
5.3	5.3
5.8	5.6
6.5	5.8		DWS vs SD :SIGNIFICANT
7	6		Estimate Std. Error z value Pr(>|z|)
7.3	6.3		(Intercept) 1.78657 0.45635 3.915 9.04e-05 ***
7.4	6.43		vitamindlevel -0.14257 0.03056 -4.666 3.08e-06 ***
7.67	6.5
7.7	6.8
8.2	6.9		Odds Ratio: 0.85. This indicates that for every 1 unit increase in vitamin D level, the odds of being in the SD vs DF decreases by 15% (or by a factor of 0.85).
8.3	7.1
8.4	7.3
8.4	7.5
8.4	7.8
8.79	8.1
8.9	8.2
8.97	8.2
9.08	8.3
9.5	8.39
9.8	8.4
9.8	8.4
9.91	8.5
11.2	8.7
12.01	8.7
12.11	8.79
12.34	8.8
12.6	9.1
12.67	9.2
12.79	9.2
12.8	9.3
13.01	9.4
13.12	9.5
13.12	9.7
13.33	9.78
13.5	9.78
13.53	9.89
13.88	11.23
13.9	11.84
14.09	12.2
14.11	12.8
14.31	12.81
14.41	13.12
14.62	13.2
14.9	13.33
15.08	13.6
15.13	13.9
15.44	13.9
15.8	14.11
15.82	14.2
15.82	14.31
15.9	14.41
15.9	14.41
16.01	14.7
16.21	14.9
16.22	15.82
16.82	15.82
16.9	15.82
16.9	16.01
17.12	16.12
17.5	16.12
17.65	16.22
17.7	16.57
17.8	16.7
17.8	16.7
17.9	16.82
18	16.9
18	16.9
18.03	17
18.07	17.12
18.11	17.2
18.15	17.5
18.5	17.9
18.6	18.2
18.67	18.64
18.89	18.8
18.9	19.02
19.05	19.08
19.13	19.2
19.2	19.2
19.45	19.6
19.6	19.68
19.8
20
20.5
21
21.3
21.69
22.09
23.46
24
27.8
28
28.57
28.7
28.7
31
31
29.8
29.8
29.8
30
30
30.1
30.9
34
31.47
32.1
32.6
33.6

## Sheet: DF vs SD
Table title S2c: Data on serum 25(OH)D levels for binary logistic regression in different clinical manifestations of Dengue (DF vs SD).
DF	SD
5.7	5.3
5.8	5.6		DF vs SD-SIGNIFICANT:
6.7	5.8
7.5	6		Estimate Std. Error z value Pr(>|z|)
7.5	6.3		(Intercept) 2.05242 0.47889 4.286 1.82e-05 ***
7.67	6.43		vitamindlevel -0.14820 0.03157 -4.695 2.66e-06 ***
8	6.5
8.3	6.8
8.3	6.9		Odds Ratio: 0.86. This indicates that for every 1 unit increase in vitamin D level, the odds of being in the SD vs DF group decreases by 14% (or by a factor of 0.87).
8.4	7.1
8.6	7.3
8.8	7.5
8.8	7.8
9	8.1
9.22	8.2
9.8	8.2
10	8.3
11.59	8.39
12.07	8.4
12.1	8.4
12.34	8.5
12.4	8.7
12.4	8.7
12.6	8.79
12.8	8.8
12.97	9.1
13.33	9.2
13.5	9.2
13.6	9.3
13.6	9.4
13.64	9.5
13.9	9.7
14.1	9.78
14.11	9.78
14.7	9.89
15.12	11.23
15.12	11.84
15.7	12.2
15.82	12.8
15.9	12.81
16	13.12
16.01	13.2
16.08	13.33
16.2	13.6
16.43	13.9
16.57	13.9
17	14.11
17	14.2
17.1	14.31
17.1	14.41
17.5	14.41
17.82	14.7
17.9	14.9
18.2	15.82
18.5	15.82
18.67	15.82
18.7	16.01
18.7	16.12
18.88	16.12
19	16.22
19.02	16.57
19.08	16.7
19.08	16.7
19.18	16.82
19.2	16.9
19.6	16.9
19.68	17
19.68	17.12
19.8	17.2
19.83	17.5
22.08	17.9
23.89	18.2
24.1	18.64
25.4	18.8
27	19.02
27.8	19.08
28	19.2
28	19.2
28.7	19.6
29.8	19.68
30
30.47
30.5
30.9
31
31
31.1
31.2
32.8
33.72
34
34
